# Supplementary material for: Chaetopteryx bucari sp. n., a new species from the Chaetopteryx rugulosa group from Croatia (Insecta, Trichoptera, Limnephilidae) with molecular, taxonomic and ecological notes on the group
Source: Zookeys. 2013 Jul 31;(320):1–28. doi: 10.3897/zookeys.320.4565 (PMC3744148; doi:10.3897/zookeys.320.4565)
Supplement: XML Treatment for Chaetopteryx bucari [file zookeys.320.4565-treatment1.xml]

<!DOCTYPE tp:taxon-treatment
  PUBLIC "-//TaxonX//DTD Taxonomic Treatment Publishing DTD v0 20100105//EN" "tax-treatment-NSO.dtd">
<tp:taxon-treatment xmlns:tp="http://www.plazi.org/taxpub"><tp:treatment-meta><mixed-citation publication-type="journal"><person-group><name><surname>Kučinić</surname><given-names>Mladen</given-names></name><name><surname>Szivák</surname><given-names>Ildikó</given-names></name><name><surname>Pauls</surname><given-names>Steffen U.</given-names></name><name><surname>Bálint</surname><given-names>Miklós</given-names></name><name><surname>Delić</surname><given-names>Antun</given-names></name><name><surname>Vučković</surname><given-names>Ivan</given-names></name></person-group><article-title><italic>Chaetopteryx bucari</italic> sp. n., a new species from the <italic>Chaetopteryx rugulosa</italic> group from Croatia (Insecta, Trichoptera, Limnephilidae) with molecular, taxonomic and ecological notes on the group</article-title><source>Zookeys</source><day>31</day><month>7</month><year>2013</year><volume>2013</volume><issue>320</issue><fpage>1</fpage><lpage>28</lpage><pub-id pub-id-type="doi">10.3897/zookeys.320.4565</pub-id></mixed-citation></tp:treatment-meta><tp:nomenclature><tp:taxon-name>
                        <tp:taxon-name-part taxon-name-part-type="genus">Chaetopteryx</tp:taxon-name-part>
                        <tp:taxon-name-part taxon-name-part-type="species">bucari</tp:taxon-name-part>
                        <object-id xmlns:xlink="http://www.w3.org/1999/xlink" xlink:type="simple">href="http://zoobank.org/E775EC69-0E8A-4AF0-A027-F290BB31E76E</object-id>
                        <object-id xmlns:xlink="http://www.w3.org/1999/xlink" xlink:type="simple">http://species-id.net/wiki/Chaetopteryx_bucari</object-id>
                    </tp:taxon-name><tp:taxon-authority>Kučinić, Szivák &amp; Delić</tp:taxon-authority><tp:taxon-status xmlns:xlink="http://www.w3.org/1999/xlink" xlink:type="simple">sp. n.</tp:taxon-status><xref ref-type="fig" rid="F3">Figures 3</xref><xref ref-type="fig" rid="F16">–16</xref></tp:nomenclature><tp:treatment-sec sec-type="Type material"><title>Type material.</title><p><bold>Holotype male:</bold> CROATIA, Pecki spring, <named-content xmlns:xlink="http://www.w3.org/1999/xlink" content-type="dwc:verbatimCoordinates" xlink:type="simple">45°23'50"N, 16°14'40"E</named-content>, 161 m a.s.l., 15 December 2009, leg. Bučar, Delić, Kučinić, dry specimen, DNA Barcode ID: <ext-link xmlns:xlink="http://www.w3.org/1999/xlink" ext-link-type="uri" xlink:href="http://www.boldsystems.org/index.php/Public_RecordView?processid=HGCAD046-10" xlink:type="simple">HGCAD046-10</ext-link>, deposited in the Croatian Natural History Museum in Zagreb.</p><p><bold>Paratype</bold>: CROATIA, ♂ and ♀ (n=49): 1 female, Pecki spring, 21 November 2009, leg. Bučar, Delić, Kučinić, dry specimen, DNA Barcode ID: <ext-link xmlns:xlink="http://www.w3.org/1999/xlink" ext-link-type="uri" xlink:href="http://www.boldsystems.org/index.php/Public_RecordView?processid=HGCAD087-10" xlink:type="simple">HGCAD087-10</ext-link>; 14 males, Pecki spring, 31 October 2011; 9 females, Pecki spring, 31 October 2010; 20 females, Pecki spring, 30 November 2011; 2 males and 2 females, Hrvatski Čuntić stream, <named-content xmlns:xlink="http://www.w3.org/1999/xlink" content-type="dwc:verbatimCoordinates" xlink:type="simple">45°21'28"N, 16°17'04"E</named-content>, 159 m a.s.l., 22 October 2010; 1 male, Marića točak, <named-content xmlns:xlink="http://www.w3.org/1999/xlink" content-type="dwc:verbatimCoordinates" xlink:type="simple">45°21'29"N, 16°17'03"E</named-content>, 163 m a.s.l., 23 November 2012, leg. Bučar, Delić, Kučinić (all specimens in alcohol).</p></tp:treatment-sec><tp:treatment-sec sec-type="Diagnosis"><title>Diagnosis.</title><p>Male of <!--PageBreak--><!--PageBreak--><!--PageBreak--><!--PageBreak--><italic><tp:taxon-name>Chaetopteryx bucari</tp:taxon-name></italic> is most similar to <italic><tp:taxon-name>Chaetopteryx rugulosa mecsekensis</tp:taxon-name></italic> and <italic><tp:taxon-name>Chaetopteryx rugulosa schmidi</tp:taxon-name></italic> but differs in the following features: 1. In lateral view the inferior appendages in <italic><tp:taxon-name>Chaetopteryx bucari</tp:taxon-name></italic> are always with a pointed apex on the dorsal side, not rounded as in <italic><tp:taxon-name>Chaetopteryx rugulosa mecsekensis</tp:taxon-name></italic>; 2. Bristles in <italic><tp:taxon-name>Chaetopteryx bucari</tp:taxon-name></italic> are set more distally from the membranous part of the aedeagus than in <italic><tp:taxon-name>Chaetopteryx rugulosa mecsekensis</tp:taxon-name></italic> and <italic><tp:taxon-name>Chaetopteryx rugulosa schmidi</tp:taxon-name></italic> and never reach (touch) the lateral membranous finger, as in <italic><tp:taxon-name>Chaetopteryx rugulosa mecsekensis</tp:taxon-name></italic>. Female of <italic><tp:taxon-name>Chaetopteryx bucari</tp:taxon-name></italic> is clearly different from other species in the <italic><tp:taxon-name>Chaetopteryx rugulosa</tp:taxon-name></italic> group (e.g., form of the visible finger on lateral side, form of the anal tube, form of the supragenital plate of segment X in lateral and ventral views, form of the median lobe of the vulvar scale in ventral view). We did not find strong morphological variability among the females of the new species (except the median lobe of the vulvar scale). Females of <italic><tp:taxon-name>Chaetopteryx bucari</tp:taxon-name></italic> have in lateral, ventral and dorsal views very visible finger-shaped proturbances (ventral lobes of tergite IX) on the anal tube which is lacking in <italic><tp:taxon-name>Chaetopteryx rugulosa mecsekensis</tp:taxon-name></italic> and <italic><tp:taxon-name>Chaetopteryx rugulosa schmidi</tp:taxon-name></italic>. In lateral view the excision of the anal tube in <italic><tp:taxon-name>Chaetopteryx rugulosa rugulosa</tp:taxon-name></italic> is more pronounced than in <italic><tp:taxon-name>Chaetopteryx bucari</tp:taxon-name></italic>. The median lobe of the vulvar scale in <italic><tp:taxon-name>Chaetopteryx rugulosa mecsekensis</tp:taxon-name></italic>, <italic><tp:taxon-name>Chaetopteryx rugulosa rugulosa</tp:taxon-name></italic> and <italic><tp:taxon-name>Chaetopteryx rugulosa schmidi</tp:taxon-name></italic> is longer and more visible than in <italic><tp:taxon-name>Chaetopteryx bucari</tp:taxon-name></italic>.</p></tp:treatment-sec><tp:treatment-sec sec-type="Description"><title>Description.</title><p>Wings and legs yellow to yellowish-brown; veins darker in both sexes (<xref ref-type="fig" rid="F3">Figure 3</xref>). Antennae long, grey to fuscous. Scapus yellow to yellowish-brown, thorax and abdomen yellow. Spur formula male 0,3,3, female 1,3,3. Ocelli present. Forewing with round apex; length 7.7–9.9 mm in males, 7.2–10.1 mm in females.</p><fig id="F3" position="float" orientation="portrait"><label>Figure 3.</label><caption><p><italic><tp:taxon-name>Chaetopteryx bucari</tp:taxon-name></italic> sp. n., adults at type locality, Pecki spring, Croatia.</p></caption><graphic xmlns:xlink="http://www.w3.org/1999/xlink" xlink:href="ZooKeys-320-001-g003.jpg" position="float" orientation="portrait" xlink:type="simple"/></fig><p>Male genitalia (<xref ref-type="fig" rid="F4">Figures 4</xref>–<xref ref-type="fig" rid="F11">11</xref>). In dorsal view, spinulose zone of tergite VIII well developed with yellow setae. Segment IX ventrally broad, dorsally narrow in lateral view (<xref ref-type="fig" rid="F4">Figures 4</xref>–<xref ref-type="fig" rid="F5">5</xref>). Superior appendages with small yellow setae, shape of superior appendages variable (<xref ref-type="fig" rid="F4">Figures 4</xref>–<xref ref-type="fig" rid="F7">7b–d</xref>), usually in one of two forms (<xref ref-type="fig" rid="F4">Figures 4</xref>–<xref ref-type="fig" rid="F6">6</xref>). In lateral view, 1st form with posterior edge slightly rounded apically, concave at middle (<xref ref-type="fig" rid="F5">Figure 5</xref>); in 2nd form, dorsal side more protuberant with round or irregular apex (<xref ref-type="fig" rid="F4">Figures 4</xref>, <xref ref-type="fig" rid="F7">7b</xref>). In some specimens triangular or rectangular intermediate forms are found (<xref ref-type="fig" rid="F7">Figure 7c-d</xref>). Inferior appendages in lateral view rectangular, anterior part broad, posterior part narrow (<xref ref-type="fig" rid="F4">Figures 4</xref>–<xref ref-type="fig" rid="F7">7a</xref>). Apical flap of inferior appendage developed, in lateral view with pointed apex (tip) and ventral side slightly rounded; or with apex forked, long setae present on ventral side (<xref ref-type="fig" rid="F4">Figures 4</xref>–<xref ref-type="fig" rid="F7">7a</xref>). Intermediate appendages (paraproctal complex) elongated in lateral view with long, connecting middle section, apical hook narrowing with upward–curving apex (<xref ref-type="fig" rid="F4">Figures 4</xref>–<xref ref-type="fig" rid="F5">5</xref>), basal triangular part of paraproct relatively large in caudal view (<xref ref-type="fig" rid="F8">Figures 8</xref>–<xref ref-type="fig" rid="F9">9</xref>). Phallic organ (phallus) a single tube consisting of phallic apodeme, phallobase, aedeagus and parameres. Aedeagus relatively long, sclerotized, in posterior part with membranous lobes, lateral lobes membranous finger-like proturbances (endophallus) (<xref ref-type="fig" rid="F10">Figures 10a–d</xref>). Two relatively short parameres set very distant from posterior membranous part of aedeagus (<xref ref-type="fig" rid="F10">Figures 10a–b, 10d</xref>); parameres with sclerotized, straight, stout, brown bristles (<xref ref-type="fig" rid="F10">Figures 10a–b, 10d</xref>, <xref ref-type="fig" rid="F11">11a–f</xref>). Bristles vary in width and length (<xref ref-type="fig" rid="F11">Figure 11a–f</xref>); lateral bristles shorter; bristles arranged in 1 fan-like row (<xref ref-type="fig" rid="F11">Figure 11a–f</xref>); in specimens with more bristles, some form 2nd row; bristles vary from 5-10.</p><fig id="F4" position="float" orientation="portrait"><label>Figure 4.</label><caption><p><italic><tp:taxon-name>Chaetopteryx bucari</tp:taxon-name></italic> sp. n., male genitalia, lateral view.</p></caption><graphic xmlns:xlink="http://www.w3.org/1999/xlink" xlink:href="ZooKeys-320-001-g004.jpg" position="float" orientation="portrait" xlink:type="simple"/></fig><fig id="F5" position="float" orientation="portrait"><label>Figure 5.</label><caption><p><italic><tp:taxon-name>Chaetopteryx bucari</tp:taxon-name></italic> sp. n., male genitalia, lateral view.</p></caption><graphic xmlns:xlink="http://www.w3.org/1999/xlink" xlink:href="ZooKeys-320-001-g005.jpg" position="float" orientation="portrait" xlink:type="simple"/></fig><fig id="F6" position="float" orientation="portrait"><label>Figure 6.</label><caption><p><italic><tp:taxon-name>Chaetopteryx bucari</tp:taxon-name></italic> sp. n., male genitalia, lateral view.</p></caption><graphic xmlns:xlink="http://www.w3.org/1999/xlink" xlink:href="ZooKeys-320-001-g006.jpg" position="float" orientation="portrait" xlink:type="simple"/></fig><fig id="F7" position="float" orientation="portrait"><label>Figure 7.</label><caption><p><italic><tp:taxon-name>Chaetopteryx bucari</tp:taxon-name></italic> sp. n., male genitalia, lateral view <bold>a</bold> inferior appendages <bold>b–d</bold> superior appendages.</p></caption><graphic xmlns:xlink="http://www.w3.org/1999/xlink" xlink:href="ZooKeys-320-001-g007.jpg" position="float" orientation="portrait" xlink:type="simple"/></fig><fig id="F8" position="float" orientation="portrait"><label>Figure 8.</label><caption><p><italic><tp:taxon-name>Chaetopteryx bucari</tp:taxon-name></italic> sp. n., male genitalia, caudal view.</p></caption><graphic xmlns:xlink="http://www.w3.org/1999/xlink" xlink:href="ZooKeys-320-001-g008.jpg" position="float" orientation="portrait" xlink:type="simple"/></fig><fig id="F9" position="float" orientation="portrait"><label>Figure 9.</label><caption><p><italic><tp:taxon-name>Chaetopteryx bucari</tp:taxon-name></italic> sp. n., male genitalia, intermediate appendages (paraproctal complex), caudal view.</p></caption><graphic xmlns:xlink="http://www.w3.org/1999/xlink" xlink:href="ZooKeys-320-001-g009.jpg" position="float" orientation="portrait" xlink:type="simple"/></fig><fig id="F10" position="float" orientation="portrait"><label>Figure 10.</label><caption><p><italic><tp:taxon-name>Chaetopteryx bucari</tp:taxon-name></italic> sp. n., male genitalia, phallic organ (phallus): <bold>a</bold> dorsal view <bold>b</bold> ventral view <bold>c</bold> posterior membranous part of aedeagus <bold>d</bold> lateral view.</p></caption><graphic xmlns:xlink="http://www.w3.org/1999/xlink" xlink:href="ZooKeys-320-001-g010.jpg" position="float" orientation="portrait" xlink:type="simple"/></fig><fig id="F11" position="float" orientation="portrait"><label>Figure 11.</label><caption><p><italic><tp:taxon-name>Chaetopteryx bucari</tp:taxon-name></italic> sp. n., male genitalia <bold>a-f</bold> parameres with sclerotized bristles.</p></caption><graphic xmlns:xlink="http://www.w3.org/1999/xlink" xlink:href="ZooKeys-320-001-g011.jpg" position="float" orientation="portrait" xlink:type="simple"/></fig><p>Female genitalia (<xref ref-type="fig" rid="F12">Figures 12</xref>–<xref ref-type="fig" rid="F16">16</xref>). Anal tube (fusion of tergites IX and X) in lateral view broad, relatively elongated with one excision and very distinct finger-shaped proturbance (lobes of tergite IX) on ventral side (<xref ref-type="fig" rid="F12">Figures 12</xref>–<xref ref-type="fig" rid="F13">13</xref>). Apex of proturbance rounded or slightly pointed with small yellow setae (<xref ref-type="fig" rid="F12">Figures 12</xref>–<xref ref-type="fig" rid="F15">15</xref>). In 2/3rds of specimens examined ventral and dorsal lips of anal tube equal in length, in 1/3rd ventral lip longer. In dorsal view anal tube thickened with digitate proturbance on lateral side <!--PageBreak--><!--PageBreak-->and small excision (recess) in middle (<xref ref-type="fig" rid="F14">Figure 14</xref>). In ventral view anal tube broad with larger excision (recess) in middle than in dorsal side (<xref ref-type="fig" rid="F15">Figure 15</xref>). Supragenital plate of segment X well-developed, triangular in shape in lateral and ventral views (<xref ref-type="fig" rid="F12">Figures 12</xref>, <xref ref-type="fig" rid="F15">15</xref>). Lateral segment of vulvar scale relatively short in ventral view, with flat or slightly rounded apex (<xref ref-type="fig" rid="F16">Figure 16a–c</xref>). Median lobe of vulvar scale (lower vulvar lip) with very small rounded or pointed apex (<xref ref-type="fig" rid="F16">Figure 16b–d</xref>). In ca. 1/3rd of specimens' median lobe of vulvar scale not visible (<xref ref-type="fig" rid="F16">Figure 16a</xref>).</p><fig id="F12" position="float" orientation="portrait"><label>Figure 12.</label><caption><p><italic><tp:taxon-name>Chaetopteryx bucari</tp:taxon-name></italic> sp. n., female genitalia, lateral view.</p></caption><graphic xmlns:xlink="http://www.w3.org/1999/xlink" xlink:href="ZooKeys-320-001-g012.jpg" position="float" orientation="portrait" xlink:type="simple"/></fig><fig id="F13" position="float" orientation="portrait"><label>Figure 13.</label><caption><p><italic><tp:taxon-name>Chaetopteryx bucari</tp:taxon-name></italic> sp. n., female genitalia, dorso-lateral view.</p></caption><graphic xmlns:xlink="http://www.w3.org/1999/xlink" xlink:href="ZooKeys-320-001-g013.jpg" position="float" orientation="portrait" xlink:type="simple"/></fig><fig id="F14" position="float" orientation="portrait"><label>Figure 14.</label><caption><p><italic><tp:taxon-name>Chaetopteryx bucari</tp:taxon-name></italic> sp. n., female genitalia, dorsal view.</p></caption><graphic xmlns:xlink="http://www.w3.org/1999/xlink" xlink:href="ZooKeys-320-001-g014.jpg" position="float" orientation="portrait" xlink:type="simple"/></fig><fig id="F15" position="float" orientation="portrait"><label>Figure 15.</label><caption><p><italic><tp:taxon-name>Chaetopteryx bucari</tp:taxon-name></italic> sp. n., female genitalia, ventral view.</p></caption><graphic xmlns:xlink="http://www.w3.org/1999/xlink" xlink:href="ZooKeys-320-001-g015.jpg" position="float" orientation="portrait" xlink:type="simple"/></fig><fig id="F16" position="float" orientation="portrait"><label>Figure 16.</label><caption><p><italic><tp:taxon-name>Chaetopteryx bucari</tp:taxon-name></italic> sp. n., female genitalia<bold>a–d</bold> vulvar scale and median lobe of vulvar scale, ventral view.</p></caption><graphic xmlns:xlink="http://www.w3.org/1999/xlink" xlink:href="ZooKeys-320-001-g016.jpg" position="float" orientation="portrait" xlink:type="simple"/></fig></tp:treatment-sec><tp:treatment-sec sec-type="Etymology"><title>Etymology.</title><p>The species is dedicated to Professor Matija Bučar from the Faculty of Education, Department in Petrinja, University of Zagreb.</p><!--PageBreak--><!--PageBreak--></tp:treatment-sec><tp:treatment-sec sec-type="Ecological notes and distribution"><title>Ecological notes and distribution.</title><p>During our recent faunal surveys in Croatia and the Western Dinaric Balkan <!--PageBreak--><italic><tp:taxon-name>Chaetopteryx bucari</tp:taxon-name></italic> was found only at 8 localities in the Banovina region (<xref ref-type="table" rid="T1">Table 1</xref>). The most distant sampling sites are 40 km apart (Slabinja and Gore). We collected <italic><tp:taxon-name>Chaetopteryx bucari</tp:taxon-name></italic> from 2 springs, 5 wellsprings and 1 location in the stream (<xref ref-type="table" rid="T1">Table 1</xref>). In total, we collected more than 580 specimens of <italic><tp:taxon-name>Chaetopteryx bucari</tp:taxon-name></italic> (85% were collected in pyramid-type emergence traps). The most abundant populations were found at Pecki spring and a headwater stream in Hrvatski Ćuntić. Over 150 specimens of <italic><tp:taxon-name>Chaetopteryx bucari</tp:taxon-name></italic> were observed on the night of October 14, 2010 on the walls of a small building next to the stream in Hrvatski Čuntić. In Pecki spring more than 50 specimens were observed on the night of October 31, 2010. <italic><tp:taxon-name>Chaetopteryx bucari</tp:taxon-name></italic> was recorded at low altitudes between 104–185 m a.s.l. (<xref ref-type="table" rid="T1">Table 1</xref>).</p><!--PageBreak--><p><italic><tp:taxon-name>Chaetopteryx bucari</tp:taxon-name></italic> was collected in pyramid-type emergence traps from the end of September-December. The highest number of specimens was collected in October and November in both years. The sex ratio in both years was biased toward males, 1:1.37 (♀♀: ♂♂) in 2010, and 1:1.40 (♀♀:♂♂) in 2011. Besides <italic><tp:taxon-name>Chaetopteryx bucari</tp:taxon-name></italic>, <italic><tp:taxon-name>Chaetopteryx gonospina</tp:taxon-name></italic> Marinković-Gospodnetić, 1966 and 2 additional caddisfly species (<italic><tp:taxon-name>Limnephilus rhombicus</tp:taxon-name></italic> (Linnaeus, 1758), <italic><tp:taxon-name>Potamophylax pallidus</tp:taxon-name></italic> Klapálek, 1898) were recorded in the emergence traps.</p><p>In addition to <italic><tp:taxon-name>Chaetopteryx bucari</tp:taxon-name></italic> 2 other species of the <italic><tp:taxon-name>Chaetopteryx rugulosa</tp:taxon-name></italic> group were collected in Croatia during our recent surveys. <italic><tp:taxon-name>Chaetopteryx marinkovicae</tp:taxon-name></italic> was collected from its type locality on the stream and spring in Kompanj village (Istria region); <italic><tp:taxon-name>Chaetopteryx rugulosa rugulosa</tp:taxon-name></italic> was caught on Mt. Žumberak and Mt. Medvednica (northeast and central Croatia). Other species of <italic><tp:taxon-name>Chaetopteryx</tp:taxon-name></italic> found during this investigation were <italic><tp:taxon-name>Chaetopteryx bosniaca</tp:taxon-name></italic> Marinković-Gospodnetić, 1959 (Lika region), <italic><tp:taxon-name>Chaetopteryx gonospina</tp:taxon-name></italic> Marinković-Gospodnetić, 1966 (Banovina region), <italic><tp:taxon-name>Chaetopteryx fusca</tp:taxon-name></italic> (central Croatia, Dalmatia and Lika regions), and <italic><tp:taxon-name>Chaetopteryx major</tp:taxon-name></italic> (central Croatia).</p></tp:treatment-sec><tp:treatment-sec><!--Section generated to contain objects referenced in tp:taxon-treatment.--><table-wrap id="T1" position="float" orientation="portrait"><label>Table 1.</label><caption><p>Localities where <italic><tp:taxon-name>Chaetopteryx bucari</tp:taxon-name></italic> sp. n., was collected, including habitat type, elevation (m a.s.l.), and geographic coordinates.</p></caption><table><tbody><tr><th rowspan="1" colspan="1"><bold>Location</bold></th><th rowspan="1" colspan="1"><bold>Character of location</bold></th><th rowspan="1" colspan="1"><bold>Altitude (m)</bold></th><th rowspan="1" colspan="1"><bold>Geographic coordinates</bold></th></tr><tr><td rowspan="1" colspan="1">Bijele stijene</td><td rowspan="1" colspan="1">wellspring and stream</td><td rowspan="1" colspan="1">144</td><td rowspan="1" colspan="1"><named-content xmlns:xlink="http://www.w3.org/1999/xlink" content-type="dwc:verbatimCoordinates" xlink:type="simple">45°25'23"N, 16°13'23"E</named-content></td></tr><tr><td rowspan="1" colspan="1">Gore</td><td rowspan="1" colspan="1">wellspring</td><td rowspan="1" colspan="1">165</td><td rowspan="1" colspan="1"><named-content xmlns:xlink="http://www.w3.org/1999/xlink" content-type="dwc:verbatimCoordinates" xlink:type="simple">45°24'21"N, 16°14'22"E</named-content></td></tr><tr><td rowspan="1" colspan="1">Hrvatski Čuntić</td><td rowspan="1" colspan="1">stream</td><td rowspan="1" colspan="1">159</td><td rowspan="1" colspan="1"><named-content xmlns:xlink="http://www.w3.org/1999/xlink" content-type="dwc:verbatimCoordinates" xlink:type="simple">45°21'28"N, 16°17'04"E</named-content></td></tr><tr><td rowspan="1" colspan="1">Marića točak</td><td rowspan="1" colspan="1">wellspring</td><td rowspan="1" colspan="1">163</td><td rowspan="1" colspan="1"><named-content xmlns:xlink="http://www.w3.org/1999/xlink" content-type="dwc:verbatimCoordinates" xlink:type="simple">45°21'29"N, 16°17'03"E</named-content></td></tr><tr><td rowspan="1" colspan="1">Pašino vrelo</td><td rowspan="1" colspan="1">spring</td><td rowspan="1" colspan="1">185</td><td rowspan="1" colspan="1"><named-content xmlns:xlink="http://www.w3.org/1999/xlink" content-type="dwc:verbatimCoordinates" xlink:type="simple">45°17'16"N, 16°25'13"E</named-content></td></tr><tr><td rowspan="1" colspan="1">Pecki</td><td rowspan="1" colspan="1">spring</td><td rowspan="1" colspan="1">161</td><td rowspan="1" colspan="1"><named-content xmlns:xlink="http://www.w3.org/1999/xlink" content-type="dwc:verbatimCoordinates" xlink:type="simple">45°23'50"N, 16°14'40"E</named-content></td></tr><tr><td rowspan="1" colspan="1">Slabinja</td><td rowspan="1" colspan="1">wellspring</td><td rowspan="1" colspan="1">104</td><td rowspan="1" colspan="1"><named-content xmlns:xlink="http://www.w3.org/1999/xlink" content-type="dwc:verbatimCoordinates" xlink:type="simple">45°13'05"N, 16°37'52"E</named-content></td></tr><tr><td rowspan="1" colspan="1">Varoški bunar</td><td rowspan="1" colspan="1">wellspring</td><td rowspan="1" colspan="1">130</td><td rowspan="1" colspan="1"><named-content xmlns:xlink="http://www.w3.org/1999/xlink" content-type="dwc:verbatimCoordinates" xlink:type="simple">45°13'34"N, 16°33'12"E</named-content></td></tr></tbody></table></table-wrap></tp:treatment-sec></tp:taxon-treatment>
